# Supplementary material for: Direct Oral Anticoagulants Versus Aspirin for Stroke Prevention After Embolic Stroke of Undetermined Source: An Updated Meta-Analysis of Randomized Controlled Trials
Source: J Clin Med. 2024 Nov 8;13(22):6730. doi: 10.3390/jcm13226730 (PMC11595132; doi:10.3390/jcm13226730)
Supplement: Supplementary file 1 [file jcm-13-06730-s001.zip]

Archive with 1 entries (1 files):
- jcm-3243076-supplementary.pdf
